# Supplementary material for: Development of the Dietary Practices and Food Safety Literacy Scale for Older Adults
Source: Nutrients. 2025 Oct 24;17(21):3354. doi: 10.3390/nu17213354 (PMC12610686; doi:10.3390/nu17213354)
Supplement: Supplementary file 1 [file nutrients-17-03354-s001.zip]

Archive with 1 entries (1 files):
- nutrients-3927857-supplementary.pdf
